# Supplementary material for: Hypoxanthine phosphoribosyl transferase 1 metabolizes temozolomide to activate AMPK for driving chemoresistance of glioblastomas
Source: Nat Commun. 2023 Sep 22;14:5913. doi: 10.1038/s41467-023-41663-2 (PMC10516874; doi:10.1038/s41467-023-41663-2)
Supplement: Supplementary file 5 — Supplementary Data 1 [file 41467_2023_41663_MOESM5_ESM.xlsx]

## Sheet: Sheet1
Supplementary Data 1 List of AMPKα1-associated proteins induced by TMZ treatment
Gene Name	Full Name	Peptide Hits	Mass (KDa)
RRM1	Ribonucleoside-diphosphate reductase large subunit	66	90.069
IGKV2D-29	Immunoglobulin kappa variable 2D-29	60	11.192
ACTG1	Actin, cytoplasmic 2	55	41.792
HSP90AA1	Heat shock protein HSP 90-alpha	53	84.659
EEF1A1	Elongation factor 1-alpha 1	51	50.14
HSPA8	Heat shock cognate 71 kDa protein	47	70.897
LDHA	L-lactate dehydrogenase A chain	46	36.688
EEF2	Elongation factor 2	46	95.337
ENO1	Alpha-enolase	45	47.168
TUBB	Tubulin beta chain	44	47.766
HSPA1B	Heat shock 70 kDa protein 1B	42	70.051
LDHB	L-lactate dehydrogenase	41	37.294
PKM	Pyruvate kinase PKM	40	57.936
ALDOA	Fructose-bisphosphate aldolase A	39	39.42
HSPD1	60 kDa heat shock protein, mitochondrial	39	61.054
RPS3	40S ribosomal protein S3	39	26.688
TPI1	Triosephosphate isomerase	37	26.669
RPL18	60S ribosomal protein L18 (Fragment)	34	21.728
RPS8	40S ribosomal protein S8	34	24.205
ARL1	ADP-ribosylation factor-like protein 1	34	21.778
GPHN	Molybdopterin molybdenumtransferase	33	41.356
HSP90AB1	Heat shock protein HSP 90-beta	32	83.263
RAN	GTP-binding nuclear protein Ran	32	26.224
RPLP0	60S acidic ribosomal protein P0	31	34.273
EIF4A1	Eukaryotic initiation factor 4A-I	29	46.153
RPL10	60S ribosomal protein L10	29	24.604
PRDX1	Peroxiredoxin-1	29	22.11
EEF1G	Elongation factor 1-gamma	29	50.118
RPL7	60S ribosomal protein L7	28	29.225
HSPA5	Endoplasmic reticulum chaperone BiP	28	72.332
CKB	Creatine kinase B-type	28	42.644
RACK1	Receptor of activated protein C kinase 1	27	35.076
RPSA	40S ribosomal protein SA (Fragment)	27	29.404
RPL4	60S ribosomal protein L4	27	47.697
YWHAE	14-3-3 protein epsilon	27	29.174
HSP90B1	Endoplasmin	26	92.468
RPS3A	40S ribosomal protein S3a	26	29.945
RPS6	40S ribosomal protein S6	26	28.68
HNRNPK	Heterogeneous nuclear ribonucleoprotein K	26	50.976
RPL7A	60S ribosomal protein L7a	25	29.995
RPS11	40S ribosomal protein S11	25	18.431
RPL27	60S ribosomal protein L27	25	15.798
PPIA	Peptidyl-prolyl cis-trans isomerase A	24	18.012
HNRNPU	Isoform 2 of Heterogeneous nuclear ribonucleoprotein U	23	88.979
PGK1	Phosphoglycerate kinase 1	23	44.614
HMGB1	High mobility group protein B1	23	24.893
RPL8	60S ribosomal protein L8	23	28.024
RPS9	40S ribosomal protein S9	22	22.591
RPL23	60S ribosomal protein L23	22	14.865
SLC25A6	ADP/ATP translocase 3	22	32.866
NME1-NME2	Nucleoside diphosphate kinase	21	32.642
RPL13	60S ribosomal protein L13	21	24.261
PRKAG1	5'-AMP-activated protein kinase subunit gamma-1	21	37.579
RPS4X	40S ribosomal protein S4, X isoform	21	29.597
MDH2	Malate dehydrogenase, mitochondrial	20	35.503
CS	Citrate synthase	20	50.431
LRRC59	Leucine-rich repeat-containing protein 59	20	34.93
RPL24	60S ribosomal protein L24	20	14.369
RPL10A	60S ribosomal protein L10a	19	24.831
RPS2	40S ribosomal protein S2	19	31.324
RPS16	40S ribosomal protein S16	18	14.419
PHGDH	D-3-phosphoglycerate dehydrogenase	18	55.938
CCT3	T-complex protein 1 subunit gamma	18	60.533
HNRNPH1	Heterogeneous nuclear ribonucleoprotein H	17	51.229
CFL1	Cofilin-1	17	18.502
TKT	Transketolase	17	67.877
RPL27A	60S ribosomal protein L27a	17	12.201
ATP5F1A	ATP synthase subunit alpha, mitochondrial	16	59.75
RPL30	60S ribosomal protein L30	16	12.784
TCP1	T-complex protein 1 subunit alpha	16	60.343
H4C1	Histone H4	16	11.367
RPL18A	60S ribosomal protein L18a	16	20.762
HNRNPA2B1	Isoform A2 of Heterogeneous nuclear ribonucleoproteins A2/B1	15	36.006
RPL32	60S ribosomal protein L32 (Fragment)	15	15.616
NACA	Nascent polypeptide-associated complex subunit alpha	15	15.016
ATP5F1B	ATP synthase subunit beta, mitochondrial	14	56.559
NCL	Nucleolin	14	76.613
PGAM1	Phosphoglycerate mutase 1	14	28.804
RPL6	60S ribosomal protein L6	13	32.728
UBA1	Isoform 2 of Ubiquitin-like modifier-activating enzyme 1	13	113.8
RPL19	Ribosomal protein L19	13	23.134
CCT8	T-complex protein 1 subunit theta	13	59.62
RPS25	40S ribosomal protein S25	13	13.742
RPL28	60S ribosomal protein L28	13	15.747
RPL21	60S ribosomal protein L21	12	18.565
RPL15	60S ribosomal protein L15	11	24.146
HNRNPA1	Helix-destabilizing protein	11	33.155
IMPDH2	Inosine-5'-monophosphate dehydrogenase 2	9	55.804
TRIM4	E3 ubiquitin-protein ligase TRIM4 (Fragment)	9	23.413
CCT4	T-complex protein 1 subunit delta	9	57.924
RPL5	60S ribosomal protein L5	8	34.362
PAICS	Multifunctional protein ADE2	8	47.079
PFN1	Profilin-1	8	15.054
PARP1	Poly [ADP-ribose] polymerase 1	8	113.08
HNRNPD	Isoform 3 of Heterogeneous nuclear ribonucleoprotein D0	8	32.834
RPS27	40S ribosomal protein S27	7	9.461
TUFM	Elongation factor Tu, mitochondrial	6	49.541
ZBTB8OS	Protein archease	6	12.777
RPL14	60S ribosomal protein L14	6	23.432
RPL12	60S ribosomal protein L12	5	17.818
CCT2	T-complex protein 1 subunit beta	5	57.488
RPL17	60S ribosomal protein L17 (Fragment)	4	19.586
PA2G4	Proliferation-associated protein 2G4	4	43.786
RPS14	40S ribosomal protein S14 (Fragment)	4	16.159
DDX17	DEAD-box helicase 17	4	80.253
Note: Those proteins with peptide hits ≥ 4 are shown.
