# Supplementary material for: Hypoxanthine phosphoribosyl transferase 1 metabolizes temozolomide to activate AMPK for driving chemoresistance of glioblastomas
Source: Nat Commun. 2023 Sep 22;14:5913. doi: 10.1038/s41467-023-41663-2 (PMC10516874; doi:10.1038/s41467-023-41663-2)
Supplement: Supplementary file 6 — Supplementary Data 2 [file 41467_2023_41663_MOESM6_ESM.xlsx]

## Sheet: Sheet1
Supplementary Data 2 Information on HPRT1, AMPK pT172, and RRM1 pT52 IHC scores vs. primary GBM patient survival
Patient number	OS (month)	Censor	Chemo_status (TMZ treated=1;un-treated=0)	HPRT1				AMPK pT172				RRM1 pT52
				Pathologist-1	Pathologist-2	Pathologist-3	Average IHC score	Pathologist-1	Pathologist-2	Pathologist-3	Average IHC score	Pathologist-1	Pathologist-2	Pathologist-3	Average IHC score
1	40.6	0	0	2	2	3	2.33333	3	2	3	2.66667	4	3	3	3.33333
2	35.8333	0	0	2	4	2	2.66667	6	6	5	5.66667	3	4	4	3.66667
3	4.63333	0	0	5	5	3	4.33333	6	5	5	5.33333	5	5	6	5.33333
4	31.3667	1	0	2	2	3	2.33333	4	3	3	3.33333	3	4	4	3.66667
5	30.5333	0	0	2	3	2	2.33333	3	3	2	2.66667	5	5	4	4.66667
6	15.6	0	0	6	5	4	5	2	3	3	2.66667	4	5	5	4.66667
7	51.3667	0	0	5	5	5	5	4	3	3	3.33333	6	5	5	5.33333
8	4.53333	1	0	6	6	6	6	6	6	6	6	4	5	6	5
9	4.56667	1	0	6	4	6	5.33333	7	6	6	6.33333	3	4	4	3.66667
10	13.2333	0	0	2	3	3	2.66667	5	4	4	4.33333	2	3	3	2.66667
11	66	0	0	2	2	2	2	2	2	3	2.33333	2	3	3	2.66667
12	4.3	1	0	4	4	5	4.33333	5	4	4	4.33333	4	4	5	4.33333
13	12.5	1	0	4	4	3	3.66667	3	4	3	3.33333	4	4	3	3.66667
14	57.2	0	0	2	2	2	2	5	4	4	4.33333	7	6	6	6.33333
15	2.4	1	0	7	7	7	7	4	4	3	3.66667	3	4	4	3.66667
16	4.1	0	0	8	7	7	7.33333	6	6	5	5.66667	4	3	4	3.66667
17	47.8667	0	0	5	5	5	5	6	6	7	6.33333	4	4	5	4.33333
18	2.2	0	0	6	8	7	7	5	4	4	4.33333	4	5	4	4.33333
19	7.8	0	0	4	5	4	4.33333	6	7	7	6.66667	7	6	6	6.33333
20	5.5	1	0	5	4	5	4.66667	2	2	3	2.33333	3	3	4	3.33333
21	4.2	0	0	3	3	5	3.66667	4	5	4	4.33333	3	3	4	3.33333
22	48.4667	0	0	2	2	2	2	3	3	4	3.33333	6	6	5	5.66667
23	12.5	1	0	4	2	4	3.33333	6	6	5	5.66667	4	5	4	4.33333
24	3.23333	1	0	7	8	8	7.66667	4	4	5	4.33333	4	5	4	4.33333
25	3.96667	1	0	6	6	4	5.33333	4	4	3	3.66667	6	5	5	5.33333
26	13.5	1	0	5	5	6	5.33333	2	2	3	2.33333	2	3	2	2.33333
27	3.6	1	0	4	4	5	4.33333	6	5	6	5.66667	4	4	6	4.66667
28	2.13333	1	0	8	6	6	6.66667	4	5	5	4.66667	5	6	6	5.66667
29	27.9333	0	0	2	3	2	2.33333	3	4	4	3.66667	4	4	5	4.33333
30	44.4	1	0	2	2	2	2	4	4	4	4	5	4	4	4.33333
31	11.9	0	0	2	4	4	3.33333	5	6	6	5.66667	5	5	4	4.66667
32	12.9667	1	0	5	4	5	4.66667	5	4	5	4.66667	4	3	3	3.33333
33	4.3	0	0	5	5	5	5	4	5	4	4.33333	6	6	7	6.33333
34	9.46667	1	0	6	5	6	5.66667	4	3	3	3.33333	5	4	3	4
35	2.6	1	0	4	5	5	4.66667	5	4	4	4.33333	4	3	3	3.33333
36	3.5	0	0	7	7	8	7.33333	5	6	6	5.66667	3	4	3	3.33333
37	2.8	0	0	7	6	7	6.66667	4	4	5	4.33333	5	6	5	5.33333
38	5.5	0	0	5	4	5	4.66667	3	4	4	3.66667	5	4	4	4.33333
39	8.26667	1	0	6	5	5	5.33333	4	3	4	3.66667	3	5	5	4.33333
40	8.1	0	0	6	6	5	5.66667	6	5	5	5.33333	5	5	4	4.66667
41	2.63333	0	0	8	6	8	7.33333	4	5	5	4.66667	7	7	6	6.66667
42	2.5	0	0	7	7	7	7	6	5	6	5.66667	4	5	5	4.66667
43	7.6	1	0	6	4	6	5.33333	5	5	4	4.66667	4	5	4	4.33333
44	43.6667	1	0	5	5	5	5	6	5	5	5.33333	4	4	5	4.33333
45	2.1	1	0	6	7	6	6.33333	6	7	6	6.33333	4	3	3	3.33333
46	4	0	0	6	7	6	6.33333	5	4	5	4.66667	6	6	7	6.33333
47	26	1	0	4	4	6	4.66667	4	4	3	3.66667	4	5	5	4.66667
48	7.6	0	0	4	4	4	4	6	5	5	5.33333	5	4	4	4.33333
49	22.2	0	0	2	2	3	2.33333	2	3	2	2.33333	3	4	4	3.66667
50	9.96667	0	0	2	3	4	3	5	5	6	5.33333	3	4	4	3.66667
51	6.3	1	0	4	5	5	4.66667	5	5	4	4.66667	3	3	4	3.33333
52	3.5	1	0	5	5	4	4.66667	6	6	5	5.66667	5	6	6	5.66667
53	7.2	1	0	6	5	5	5.33333	5	5	4	4.66667	3	4	4	3.66667
54	2.5	1	0	8	7	8	7.66667	7	6	6	6.33333	7	6	7	6.66667
55	1.73333	1	0	7	8	8	7.66667	5	6	6	5.66667	3	4	3	3.33333
56	2.13333	0	0	6	8	8	7.33333	4	4	5	4.33333	4	3	2	3
57	6.7	0	0	5	5	7	5.66667	5	5	4	4.66667	5	4	4	4.33333
58	9.7	0	0	4	4	2	3.33333	6	5	5	5.33333	4	4	5	4.33333
59	9.03333	0	0	4	3	4	3.66667	5	6	5	5.33333	4	4	5	4.33333
60	3.6	0	0	4	5	4	4.33333	6	5	6	5.66667	6	5	5	5.33333
61	6.56667	1	0	6	5	6	5.66667	5	5	6	5.33333	5	5	4	4.66667
62	3.3	1	0	5	6	6	5.66667	5	4	4	4.33333	5	6	5	5.33333
63	3.36667	0	0	5	6	7	6	4	4	3	3.66667	4	3	3	3.33333
64	3.1	0	0	6	7	7	6.66667	4	5	4	4.33333	3	4	3	3.33333
65	2.6	1	0	4	6	4	4.66667	4	3	3	3.33333	4	3	3	3.33333
66	1.43333	0	0	6	6	7	6.33333	4	4	5	4.33333	4	5	5	4.66667
67	4.4	1	0	5	5	4	4.66667	5	5	4	4.66667	6	7	6	6.33333
68	21.3	0	0	2	3	2	2.33333	6	6	7	6.33333	5	3	4	4
69	5.76667	0	0	4	5	3	4	2	3	3	2.66667	4	5	6	5
70	5.4	1	0	8	7	6	7	5	5	4	4.66667	5	5	6	5.33333
71	5.3	0	0	7	6	7	6.66667	6	6	5	5.66667	3	4	4	3.66667
72	1.63333	1	0	7	8	7	7.33333	5	6	6	5.66667	7	6	6	6.33333
73	8.73333	1	0	3	3	4	3.33333	4	5	5	4.66667	4	3	3	3.33333
74	2.56667	1	0	6	6	5	5.66667	5	5	4	4.66667	4	4	5	4.33333
75	2.3	1	0	4	4	3	3.66667	3	4	4	3.66667	4	5	5	4.66667
76	4.96667	0	0	6	5	3	4.66667	6	7	7	6.66667	4	4	5	4.33333
77	3.8	1	0	7	4	4	5	6	5	6	5.66667	5	4	4	4.33333
78	3	0	0	6	5	7	6	4	4	5	4.33333	6	5	6	5.66667
79	1.2	0	0	7	7	8	7.33333	3	4	4	3.66667	4	4	3	3.66667
80	19.2	1	0	2	4	3	3	4	4	5	4.33333	4	3	3	3.33333
81	5.2	1	0	6	6	7	6.33333	8	6	6	6.66667	6	5	5	5.33333
82	5.8	0	0	4	5	3	4	2	3	3	2.66667	4	4	3	3.66667
83	4.46667	0	0	7	6	6	6.33333	3	3	4	3.33333	2	2	2	2
84	3.93333	1	0	5	8	7	6.66667	5	6	6	5.66667	5	6	5	5.33333
85	18.4333	0	0	3	3	2	2.66667	6	5	5	5.33333	3	4	4	3.66667
86	2.5	0	0	4	5	5	4.66667	4	4	5	4.33333	5	4	5	4.66667
87	8.6	1	0	4	4	3	3.66667	7	6	7	6.66667	7	7	6	6.66667
88	16.0333	1	0	2	4	2	2.66667	4	5	5	4.66667	4	3	3	3.33333
89	8.13333	1	0	4	3	4	3.66667	4	3	3	3.33333	3	2	2	2.33333
90	6.5	0	0	6	7	7	6.66667	4	5	4	4.33333	3	4	4	3.66667
91	5.46667	0	0	6	6	5	5.66667	3	2	2	2.33333	3	2	2	2.33333
92	5.6	1	0	4	3	5	4	3	3	2	2.66667	2	3	2	2.33333
93	7.9	0	0	3	3	4	3.33333	4	5	5	4.66667	5	4	4	4.33333
94	15.0333	0	0	2	2	4	2.66667	2	2	3	2.33333	4	4	3	3.66667
95	5.1	1	0	4	5	3	4	4	3	3	3.33333	4	4	3	3.66667
96	14.4	1	0	4	2	2	2.66667	4	3	4	3.66667	4	4	3	3.66667
97	5.2	1	0	7	7	6	6.66667	2	3	2	2.33333	5	5	6	5.33333
98	3.73333	0	0	6	8	7	7	4	4	5	4.33333	4	3	3	3.33333
99	2.6	1	0	6	6	6	6	4	5	4	4.33333	5	4	4	4.33333
100	5.2	1	0	6	5	6	5.66667	3	2	2	2.33333	2	3	3	2.66667
