# Supplementary material for: Hypoxanthine phosphoribosyl transferase 1 metabolizes temozolomide to activate AMPK for driving chemoresistance of glioblastomas
Source: Nat Commun. 2023 Sep 22;14:5913. doi: 10.1038/s41467-023-41663-2 (PMC10516874; doi:10.1038/s41467-023-41663-2)
Supplement: Supplementary file 7 — Supplementary Data 3 [file 41467_2023_41663_MOESM7_ESM.xlsx]

## Sheet: Sheet1
Supplementary Data 3 Information on HPRT1, AMPK pT172, and RRM1 pT52 IHC scores vs. recurrent GBM patient survival
Patient number	OS (month)	Censor	Chemo_status (TMZ treated=1;un-treated=0)	HPRT1				pAMPK				RRM1 pT52
				Pathologist-1	Pathologist-2	Pathologist-3	Average IHC score	Pathologist-1	Pathologist-2	Pathologist-3	Average IHC score	Pathologist-1	Pathologist-2	Pathologist-3	Average IHC score
1	9.5	1	1	5	6	5	5.33333	1	2	2	1.66667	2	1	1	1.33333
2	12.7	1	1	4	5	5	4.66667	2	1	3	2	2	4	3	3
3	14	1	1	5	4	3	4	4	5	4	4.33333	6	5	7	6
4	3.2	1	1	3	4	4	3.66667	5	5	6	5.33333	5	6	6	5.66667
5	41.3	1	1	2	2	2	2	3	4	3	3.33333	3	4	3	3.33333
6	5.1	1	1	7	6	6	6.33333	6	5	5	5.33333	4	5	5	4.66667
7	4.7	1	1	6	7	6	6.33333	6	7	6	6.33333	4	3	3	3.33333
8	14.2	1	1	6	7	7	6.66667	5	5	6	5.33333	5	6	6	5.66667
9	6.6	1	1	7	7	6	6.66667	5	7	5	5.66667	3	4	4	3.66667
10	37.5	1	1	2	2	2	2	3	4	3	3.33333	2	2	2	2
11	9.1	1	1	6	5	5	5.33333	4	3	3	3.33333	2	2	3	2.33333
12	2.4	1	1	4	5	5	4.66667	4	2	3	3	1	1	1	1
13	13.9	1	1	4	4	4	4	3	3	2	2.66667	3	4	3	3.33333
14	13.7	1	1	4	3	5	4	3	2	3	2.66667	5	6	6	5.66667
15	7.9	1	1	5	4	5	4.66667	4	4	4	4	5	7	5	5.66667
16	1.9	1	1	3	3	4	3.33333	3	4	3	3.33333	4	5	5	4.66667
17	8.7	1	1	3	3	4	3.33333	2	3	2	2.33333	3	4	4	3.66667
18	10.9	1	1	2	2	2	2	1	2	1	1.33333	2	1	1	1.33333
19	20.5	1	1	2	3	3	2.66667	1	2	2	1.66667	2	2	3	2.33333
20	5.6	1	1	5	4	5	4.66667	4	3	3	3.33333	3	4	3	3.33333
21	13.5	1	1	5	4	4	4.33333	4	5	6	5	5	4	6	5
22	7.4	1	1	3	2	2	2.33333	3	4	4	3.66667	2	3	3	2.66667
23	7.1	1	1	5	6	6	5.66667	4	6	6	5.33333	4	3	5	4
24	11.4	1	1	4	5	5	4.66667	4	5	4	4.33333	6	6	7	6.33333
25	17.4	1	1	3	4	3	3.33333	2	2	2	2	1	2	1	1.33333
26	20.1	1	1	3	5	3	3.66667	1	2	1	1.33333	2	2	2	2
27	33.2	1	1	2	2	2	2	1	2	2	1.66667	2	3	3	2.66667
28	3.3	1	1	6	7	7	6.66667	5	6	6	5.66667	7	7	7	7
29	11.1	1	1	6	7	7	6.66667	5	5	4	4.66667	4	5	5	4.66667
30	8.9	1	1	5	5	6	5.33333	4	4	3	3.66667	4	4	5	4.33333
31	30.4	1	1	2	2	2	2	3	5	4	4	3	3	3	3
32	1.9	1	1	7	8	7	7.33333	2	2	3	2.33333	1	1	2	1.33333
33	3.4	1	1	7	7	7	7	6	7	6	6.33333	5	6	6	5.66667
34	1.5	1	1	8	7	8	7.66667	6	7	7	6.66667	2	2	3	2.33333
35	7.9	1	1	5	5	6	5.33333	7	6	5	6	3	4	5	4
36	4.7	1	1	5	5	4	4.66667	5	6	6	5.66667	5	6	6	5.66667
37	16.6	1	1	4	3	3	3.33333	2	2	1	1.66667	4	5	5	4.66667
38	4.3	1	1	6	7	6	6.33333	2	3	3	2.66667	4	5	6	5
39	13.4	1	1	4	5	4	4.33333	3	4	3	3.33333	6	7	7	6.66667
40	20.9	1	1	4	5	5	4.66667	6	7	6	6.33333	5	6	7	6
41	10.2	1	1	3	3	4	3.33333	7	6	6	6.33333	3	2	3	2.66667
42	14.1	1	1	3	4	4	3.66667	4	5	5	4.66667	4	6	6	5.33333
43	15.7	1	1	4	3	3	3.33333	3	3	2	2.66667	2	3	2	2.33333
44	10.4	1	1	5	5	5	5	3	4	4	3.66667	2	2	2	2
45	6.6	1	1	5	6	6	5.66667	5	4	4	4.33333	5	4	6	5
46	10.8	1	1	2	2	2	2	3	3	4	3.33333	1	1	1	1
47	20.1	1	1	3	3	2	2.66667	2	2	2	2	3	3	4	3.33333
48	15.5	1	1	3	3	4	3.33333	2	1	2	1.66667	2	2	2	2
49	21.7	1	1	6	5	5	5.33333	4	3	3	3.33333	2	3	2	2.33333
50	9.5	1	1	6	5	6	5.66667	3	4	4	3.66667	4	5	5	4.66667
