# Supplementary material for: Hypoxanthine phosphoribosyl transferase 1 metabolizes temozolomide to activate AMPK for driving chemoresistance of glioblastomas
Source: Nat Commun. 2023 Sep 22;14:5913. doi: 10.1038/s41467-023-41663-2 (PMC10516874; doi:10.1038/s41467-023-41663-2)
Supplement: Supplementary file 8 — Supplementary Data 4 [file 41467_2023_41663_MOESM8_ESM.xlsx]

## Sheet: AICA AICAR Quantification
Supplementary Data 4 Quantification of AICA and AICAR
AICA
Calibration curves: Y = 213210*X-171414 R^2 = 0.9999
Filename	Area	Specified amount (ppb)	Caculated amount (ppb)
AICA-100ppb	8.90576e+06	100	42.5739
AICA-250ppb	3.17985e+07	250	149.946
AICA-500ppb	1.1114e+08	500	522.075
AICA-750ppb	1.94615e+08	750	913.592
AICA-1000ppb	2.31513e+08	1000	1086.65
AICA-1500ppb	3.25753e+08	1500	1528.65
AICAR
Calibration curves: Y = 217353*X+154346 R^2 = 0.9997
Filename	Area	Specified amount (ppb)	Caculated amount (ppb)
AICA-100ppb	8.82067e+06	100	39.8721
AICA-250ppb	1.68419e+07	250	76.7761
AICA-500ppb	1.06428e+08	500	488.944
AICA-750ppb	1.86125e+08	750	855.615
AICA-1000ppb	2.21353e+08	1000	1017.69
AICA-1500ppb	3.11327e+08	1500	1431.65

## Sheet: Recovery Caculation
Supplementary Table 5 Recovery calculation of AICA and AICAR
AICA
Calibration curves: Y = 2.87143e+006+25202.5*X R^2 = 0.9823
Filename	Area	Specified amount (ppb)	Caculated amount (ppb)
AICA-100ppb	3.88056e+06	100	40.0409
AICA-250ppb	1.68757e+06	250	-46.9742
AICA-500ppb	1.52462e+07	500	491.014
AICA-750ppb	2.45264e+07	750	859.238
AICA-1000ppb	2.86284e+07	1000	1022
AICA-1500ppb	3.91052e+07	1500	1437.71
Recoveries measurement
Filename	Area	Specified amount (ppb)	Caculated amount (ppb)	Final amount (ppb)
1000-1	2.04008e+07	NA	695.539	695.539
1000-2	2.14002e+07	NA	735.194	735.194
1000-3	2.17071e+07	NA	747.374	747.374
10000-1	2.03067e+07	NA	691.805	6918.05
10000-2	2.09005e+07	NA	715.367	7153.67
10000-3	2.05507e+07	NA	701.489	7014.89
16000-1	2.10657e+07	NA	721.921	11550.7
16000-2	2.16462e+07	NA	744.956	11919.3
16000-3	2.01901e+07	NA	687.181	10994.9
30000-1	2.1521e+07	NA	739.987	22199.6
30000-2	2.12369e+07	NA	728.716	21861.5
30000-3	2.11865e+07	NA	726.718	21801.6
Caculated amount (ppb)	695.539	735.194	747.374	6918.05	7153.67	7014.89	11550.7	11919.3	10994.9	22199.6	21861.5	21801.6
SPE treated amount (ppb)	1000	1000	1000	10000	10000	10000	16000	16000	16000	30000	30000	30000
Recovery (%)	69.5539	73.5194	74.7374	69.1805	71.5367	70.1489	72.1921	74.4956	68.7181	73.9987	72.8716	72.6718
Mean			72.6036			70.2887			71.802			73.1807
SD			2.71038			1.18426			2.90847			0.715412
AICAR
Y = 2.748358e+006+28573*x R^2 = 0.9883
Filename	Area	Specified amount (ppb)	Caculated amount (ppb)
AICAR-100ppb	3.88056e+06	100	49.2154
AICAR-250ppb	7.68757e+06	250	163.603
AICAR-500ppb	1.52462e+07	500	464.833
AICAR-750ppb	2.65482e+07	750	863.408
AICAR-1000ppb	3.54852e+07	1000	1033.79
AICAR-1500ppb	4.25485e+07	1500	1446.65
Filename	Area	Specified amount (ppb)	Caculated amount (ppb)	Final amount (ppb)
1000-1	2.01192e+07	NA	607.947	607.947
1000-2	2.09048e+07	NA	635.442	635.442
1000-3	2.14076e+07	NA	653.037	653.037
10000-1	2.05264e+07	NA	622.198	6221.98
10000-2	2.0612e+07	NA	625.194	6251.94
10000-3	2.10671e+07	NA	641.121	6411.21
16000-1	2.07749e+07	NA	630.896	10094.3
16000-2	2.03475e+07	NA	615.935	9854.96
16000-3	2.09115e+07	NA	635.675	10170.8
30000-1	2.0224e+07	NA	611.613	18348.4
30000-2	2.11438e+07	NA	643.806	19314.2
30000-3	2.08942e+07	NA	635.069	19052.1
Caculated amount (ppb)	607.947	635.442	653.037	6221.98	6251.94	6411.21	10094.3	9854.96	10170.8	18348.4	19314.2	19052.1
SPE treated amount (ppb)	1000	1000	1000	10000	10000	10000	16000	16000	16000	30000	30000	30000
Recovery (%)	60.7947	63.5442	65.3037	62.2198	62.5194	64.1121	63.0896	61.5935	63.5675	61.1613	64.3806	63.5069
Mean			63.2142			62.9504			62.7502			63.0163
SD			2.27251			1.01712			1.0298			1.66481
