# Supplementary material for: Hypoxanthine phosphoribosyl transferase 1 metabolizes temozolomide to activate AMPK for driving chemoresistance of glioblastomas
Source: Nat Commun. 2023 Sep 22;14:5913. doi: 10.1038/s41467-023-41663-2 (PMC10516874; doi:10.1038/s41467-023-41663-2)
Supplement: Supplementary file 9 — Source Data [file 41467_2023_41663_MOESM9_ESM.xlsx]

## Sheet: Fig. 1
	b									c									d
	U87	TMZ	AICA (nmol/ug)							U87	TMZ	AICAR (nmol/ug)							U87	TMZ	AICAR (nmol/ug)
		0uM	0	0	0	0	0	0			0uM	0.06296	0.05674	0.05308	0.06156	0.05644	0.05226			0uM	0.0592308	0.052154	0.068256	0.05226	0.05107	0.04948
		250uM	0.64767	0.696	0.58455	0.66743	0.7011	0.68946			250uM	0.19109	0.21851	0.29032	0.18204	0.17961	0.215919			250uM	0.32974	0.291359	0.3423	0.31538	0.34615	0.33846
		500uM	1.83353	1.67483	1.78556	1.80422	1.7457	1.80674			500uM	0.57578	0.5853	0.6445	0.66778	0.58386	0.6878			500uM	0.66051	0.674615	0.743846	0.62051	0.6154	0.65384
	U251	TMZ	AICA (nmol/ug)							U251	TMZ	AICAR (nmol/ug)							U251	TMZ	AICAR (nmol/ug)
		0uM	0	0	0	0	0	0			0uM	0.04371	0.04976	0.06101	0.08571	0.06728	0.06047			0uM	0.051006	0.057267	0.068168	0.0507764	0.058385	0.05227
		250uM	0.5336	0.66698	0.6741	0.56384	0.617602	0.62454			250uM	0.18464	0.21625	0.13074	0.15714	0.22312	0.16726			250uM	0.46596	0.466087	0.48503	0.40744	0.462608	0.5082
		500uM	1.964	1.7817	1.631	1.81981	1.90398	1.64114			500uM	0.6628	0.5991	0.5874	0.60529	0.6088	0.5859			500uM	0.76248	0.95826	0.787888	0.710559	0.90826	0.8223
	MES28	TMZ	AICA (nmol/ug)							MES28	TMZ	AICAR (nmol/ug)							MES28	TMZ	AICAR (nmol/ug)
		0uM	0	0	0	0	0	0			0uM	0.05523	0.0539	0.0588	0.05507	0.05738	0.05418			0uM	0.069743	0.070205	0.057	0.060717	0.075256	0.0682273
		250uM	0.36404	0.42126	0.45819	0.39176	0.4644	0.39008			250uM	0.20103	0.1919	0.20721	0.17052	0.18765	0.21785			250uM	0.474188	0.487265	0.458197	0.59947	0.513248	0.518829
		500uM	1.13544	1.1986	1.11632	1.10236	1.11484	1.01008			500uM	0.6598	0.6393	0.61983	0.60269	0.69793	0.57583			500uM	1.18291	1.09913	1.11632	1.20299	1.18641	1.20239
	GSC3028	TMZ	AICA (nmol/ug)							GSC3028	TMZ	AICAR (nmol/ug)							GSC3028	TMZ	AICAR (nmol/ug)
		0uM	0	0	0	0	0	0			0uM	0.0639	0.07132	0.0712	0.0683	0.0722	0.066102			0uM	0.06664	0.062568	0.072488	0.060224	0.067628	0.0703008
		250uM	0.59008	0.60347	0.6193	0.51152	0.62228	0.60542			250uM	0.3678	0.2403	0.2367	0.38668	0.23978	0.21779			250uM	0.48304	0.4932	0.502792	0.49846	0.418712	0.403472
		500uM	1.0428	1.0159	1.0746	1.00632	0.96146	1.12924			500uM	0.8661	0.82542	0.7276	0.79067	0.81949	0.82711			500uM	1.04422	1.09304	0.97416	1.01118	1.14464	0.991056

## Sheet: Fig. 2
		a
		b
		c

## Sheet: Fig. 3
		a, b
		U87	15N-AICA (nmol per ug protein)						15N-AICAR (nmol per ug protein)
		ctrl	0.6523	0.6209	0.7146	0.6734	0.7905	0.6075	0.1847	0.1964	0.2064	0.1991	0.2545	0.1545
		sh-HPRT1	2.1027	2.0164	2.2586	2.0875	2.3875	2.0625	0.005873	0.003155	0.007055	0.004909	0.006818	0.005182
		WT	0.7218	0.7582	0.7664	0.6362	0.7125	0.6875	0.1755	0.1636	0.1936	0.1882	0.19455	0.2055
		D138N	2.0864	1.9355	1.8725	2.2125	2.0275	2.2675	0.01564	0.01064	0.01009	0.01954	0.02045	0.01064
		K166A	1.9264	2.1582	1.9745	2.375	2.0375	2.1375	0.01245	0.0175	0.02091	0.01818	0.0108	0.02216
		MES28	15N-AICA (nmol per ug protein)						15N-AICAR (nmol per ug protein)
		ctrl	0.2581	0.2917	0.3189	0.2088	0.2972	0.2469	0.1468	0.1327	0.1471	0.1062	0.14034	0.1303
		sh-HPRT1	1.9599	1.8977	1.9933	1.70226	1.7328	1.9046	0.005703	0.006012	0.004419	0.0050712	0.005932	0.006041
		WT	0.2863	0.2866	0.3314	0.2576	0.2297	0.3751	0.1312	0.1174	0.1211	0.1532	0.1408	0.1047
		D138N	1.9186	1.9085	1.9321	1.7119	1.8508	1.9062	0.0113	0.009239	0.009937	0.0109	0.017288	0.008033
		K166A	1.8963	1.8789	1.9325	1.8446	1.7149	1.8022	0.006297	0.008593	0.01136	0.005046	0.005149	0.01272
		d
			AICA (uM)	AICAR production (nmol/min)
			5	0.76602	0.44801	0.48901
			10	3.13602	3.80121	3.37466
			20	4.89602	5.0523	5.10161
			40	5.49601	6.36058	5.93308
			80	6.2203	5.74165	6.49501
			160	6.01446	6.10306	6.83485
			320	6.1779	7.09363	6.91057
		e							f						g

## Sheet: Fig. 4
		f
				protein (ng)	MW (kDa)	pmol
			RRM1	200	90	2.22
			32P-ATP: 250 cpm/pmol
			time (min)	cpm for RRM1				Conversion: 32P (pmol)/PRPS1 (pmol)			Average
			0	0	0	0		0	0	0	0
			0.5	23.5	37.5	18.8		0.0423423	0.0675676	0.0338739	0.0479279
			1	80	75	72		0.144144	0.135135	0.12973	0.136336
			2	131	169	150		0.236036	0.304505	0.27027	0.27027
			5	250	210	261		0.45045	0.378378	0.47027	0.433033
			10	282	320	303		0.508108	0.576577	0.545946	0.543544
			20	378	408	413		0.681081	0.735135	0.744144	0.72012
			30	415	489	456		0.747748	0.881081	0.821622	0.816817
			40	489	504	524		0.881081	0.908108	0.944144	0.911111
			60	517	502	539		0.931532	0.904505	0.971171	0.935736
			80	548	553	509		0.987387	0.996396	0.917117	0.966967
		a							b
		c
		d						e
		g
														g
		h						i

## Sheet: Fig. 5
		a	Enzyme activity (nmol*min-1*mg-1)
			WT		T52A
			AMPK-	AMPK+	AMPK-	AMPK+
			66.706	172.052	63.583	80.28
			73.993	188.708	52.132	74.034
			54.214	150.15	57.337	59.419
			57.367	164.72	58.138	70.408
			63.98	162.828	53.352	63.624
			62.404	157.129	50.982	61.034
		b. dCDP production (nmol/min)
			ATP (mM)	RRM1 WT			RRM1 WT+AMPK			RRM1 T52A			RRM1 T52A+AMPK
			0.0625	11	13	9	38	51	56	17	15	12	12	11	15
			0.125	20	16	32	180	192	187	18	22	28	14	22	18
			0.25	146	164	128	280	272	278	96	132	118	118	136	154
			0.5	218	166	214	354	342	340	188	220	184	158	172	180
			1	310	332	298	388	396	395	272	282	298	264	288	296
			2	346	326	368	408	392	406	308	296	294	308	324	338
			3	362	370	336	424	427	418	318	336	298	366	340	332
			4	328	366	386	414	428	437	320	302	308	318	289	301
		c. RRM1 activity
			U87						MES28
			si-ctrl+DMSO	si-ctrl+TMZ	si-HPRT1+DMSO	si-HPRT1+TMZ			si-ctrl+DMSO	si-ctrl+TMZ	si-HPRT1+DMSO	si-HPRT1+TMZ
			84.4004	176.806	91.3977	92.523			61.2078	187.982	51.8691	54.896
			83.5311	170.054	88.1497	97.899			67.0445	206.619	62.3711	55.4704
			84.5284	159.798	78.0217	86.8963			65.722	186.464	48.0324	51.8691
			79.5615	176.096	77.0749	88.1357			65.9066	187.776	57.2631	55.1022
			90.5954	179.731	76.4398	81.3182			71.3088	191.237	60.5044	52.9413
			69.1088	150.636	93.8924	92.8316			88.5957	209.605	51.8609	51.631
		d. apoptosis
			Ctrl						TMZ						sh-HPRT1						sh-HPRT1+TMZ
		U87	2.25	3.82	3.16	3.36	3.07	2.98	12.06	13.77	12.08	11.61	12.39	13.16	2.96	3.33	2.86	3.94	4.06	4.15	22.14	20.44	22.17	21.06	23.31	20.91
		MES28	4.2	4.14	4.22	3.75	3.88	4.08	7.12	7.66	8.15	7.48	7.96	9.51	4.88	3.34	2.08	3.94	4.18	4.08	15.17	16.39	18.88	14.05	14.87	15.59
		e. apoptosis
			RRM1 WT						RRM1 WT+TMZ						RRM1 T52A						RRM1 T52A+TMZ
		U87	4.4	4.15	3.87	3.95	3.16	4.07	13.06	12.07	11.14	12.44	13.87	15.04	3.06	3.39	4.15	4.22	4.58	4.06	19.15	18.87	16.54	17.19	17.55	19.34
		MES28	3.85	3.31	3.06	3.52	4.15	4.36	6.77	7.64	7.28	8.15	8.22	6.91	4.84	3.37	3.61	4.05	4.19	3.01	17.11	14.94	16.67	17.48	17.59	18.04
		a							c

## Sheet: Fig. 6
			b
				MES28
				CTRL		shHPRT1		TMZ		shHPRT1+TMZ
				OS	Sensor	OS	Sensor	OS	Sensor	OS	Sensor
				34	1	43	1	45	1	76	1
				33	1	42	1	44	1	75	1
				33	1	42	1	43	1	75	1
				31	1	41	1	43	1	74	1
				30	1	41	1	43	1	73	1
				30	1	41	1	42	1	73	1
				29	1	41	1	42	1	72	1
				28	1	40	1	40	1	71	1
				27	1	38	1	40	1	70	1
				27	1	37	1	38	1	70	1
				U87
				CTRL		shHPRT1		TMZ		shHPRT1+TMZ
				OS	Sensor	OS	Sensor	OS	Sensor	OS	Sensor
				37	1	45	1	58	1	83	1
				37	1	44	1	58	1	82	1
				37	1	43	1	57	1	82	1
				35	1	43	1	57	1	80	1
				34	1	41	1	56	1	79	1
				34	1	41	1	55	1	78	1
				33	1	40	1	54	1	77	1
				33	1	40	1	53	1	75	1
				33	1	38	1	52	1	74	1
				32	1	37	1	50	1	72	1
		g
			MES28
			WT		T52A		WT+TMZ		T52A+TMZ
			OS	Sensor	OS	Sensor	OS	Sensor	OS	Sensor
			42	1	45	1	57	1	86	1
			42	1	44	1	56	1	86	1
			42	1	43	1	56	1	84	1
			41	1	43	1	55	1	82	1
			40	1	41	1	54	1	80	1
			40	1	41	1	53	1	80	1
			39	1	40	1	53	1	78	1
			38	1	39	1	52	1	75	1
			37	1	38	1	52	1	74	1
			37	1	38	1	52	1	72	1
			U87
			WT		T52A		WT+TMZ		T52A+TMZ
			OS	Sensor	OS	Sensor	OS	Sensor	OS	Sensor
			35	1	38	1	56	1	77	1
			35	1	38	1	55	1	76	1
			35	1	36	1	54	1	74	1
			32	1	35	1	54	1	74	1
			32	1	34	1	52	1	73	1
			30	1	34	1	52	1	72	1
			30	1	32	1	51	1	71	1
			29	1	32	1	50	1	71	1
			28	1	30	1	50	1	71	1
			26	1	27	1	48	1	70	1

## Sheet: Fig. 7
		a and b
			U87
				15N-AICA						15N-AICAR
			15N-TMZ	0.601206	0.645773	0.542371	0.535103	0.540701	0.575722	0.213995	0.202742	0.247216	0.200928	0.215206	0.201753
			15N-TMZ+6-MP(5 uM)	1.24716	1.05572	0.923969	1.13234	1.12067	1.24284	0.0946134	0.103918	0.0864948	0.0817526	0.0779381	0.0918041
			15N-TMZ+6-MP(10 uM)	1.50439	1.64303	1.34571	1.52198	1.49155	1.45237	0.036134	0.0293196	0.0523608	0.0383505	0.0472165	0.054433
			MES28
				15N-AICA						15N-AICAR
			15N-TMZ	0.255	0.264566	0.240354	0.261313	0.221414	0.23404	0.12104	0.135051	0.146667	0.137172	0.112323	0.146667
			15N-TMZ+6-MP(5 uM)	1.20692	1.13278	1.01758	1.06172	1.16434	1.15899	0.0342424	0.0349798	0.0421717	0.0418182	0.0341414	0.0430354
			15N-TMZ+6-MP(10 uM)	1.5083	1.54283	1.78354	1.47192	1.53939	1.49313	0.0154444	0.00820707	0.0100202	0.0155556	0.0138889	0.0143434
		c
				U87							MES28
			Fa	0.4	0.45	0.5	0.55	0.6		Fa	0.4	0.45	0.5	0.55	0.6
			CI	0.43141	0.45884	0.476304	0.493954	0.5195		CI	0.46584	0.49421	0.52326	0.55569	0.59439
		e
			MES28
			CTRL		6-MP		TMZ		6-MP+TMZ
			OS	Sensor	OS	Sensor	OS	Sensor	OS	Sensor
			38	1	41	1	54	1	86	1
			38	1	40	1	53	1	85	1
			38	1	38	1	52	1	85	1
			37	1	38	1	52	1	84	1
			36	1	38	1	52	1	84	1
			35	1	37	1	51	1	84	1
			35	1	37	1	51	1	82	1
			34	1	36	1	50	1	82	1
			32	1	36	1	50	1	81	1
			32	1	35	1	48	1	78	1
			U87
			CTRL		6-MP		TMZ		6-MP+TMZ
			OS	Sensor	OS	Sensor	OS	Sensor	OS	Sensor
			38	1	36	1	56	1	85	1
			35	1	36	1	56	1	84	1
			32	1	35	1	55	1	84	1
			32	1	35	1	53	1	83	1
			31	1	33	1	53	1	82	1
			30	1	33	1	53	1	81	1
			30	1	32	1	51	1	81	1
			29	1	31	1	50	1	80	1
			28	1	30	1	49	1	78	1
			28	1	28	1	48	1	75	1

## Sheet: Fig. 8
	a					b															c
		low		high			Gravendeel GBM					Freije GBM					Nutt GBM					CGGA glioma					TCGA glioma					Nutt glioma					Rembrant glioma				d					e
		OS	Sensor	OS	Sensor		low		high			low		high			low		high			low		high			low		high			low		high			low		high			Recurrent GBM					Recurrent GBM
		66	0	51.3667	0		OS	Sensor	OS	Sensor		OS	Sensor	OS	Sensor		OS	Sensor	OS	Sensor		OS	Sensor	OS	Sensor		OS	Sensor	OS	Sensor		OS	Sensor	OS	Sensor		OS	Sensor	OS	Sensor		HPRT1 low		HPRT1 high			AMPK pT172 low		AMPK pT172 high
		57.2	0	47.8667	0		7.8	1	28.9	1		33.6	0	5.5	1		38.2027	1	13.348	1		21.9	1	93.0333	0		87.5	1	4.8	1		38.2027	1	12.0986	1		7.93333	1	37.9333	1		OS	Sensor	OS	Sensor		OS	Sensor	OS
		48.4667	0	43.6667	1		24.6	1	3.4	1		22.5	1	7.3	1		45.2055	1	22.0274	1		30.9667	1	54.6	0		94.5	1	21.4	0		45.2055	1	9.23836	1		17.4667	1	10.2333	1		41.3	1	2.4	1		10.9	1	7.4
		44.4	1	26	1		11.3	1	0.2	1		35.8	1	6	1		20.7123	0	3.18904	1		7.13333	1	19.9333	1		14.2	0	42.7	0		30.1151	1	11.8027	0		6.1	1	10	1		37.5	1	7.9	1		20.1	1	10.4
		40.6	0	15.6	1		8.6	1	49.6	1		9.9	1	7.4	1		54.0493	0	10.6192	1		8.66667	1	12.9333	1		11.6	0	22.3	0		20.7123	0	8.94247	1		32.0333	1	136.2	0		10.9	1	5.6	1		33.2	1	8.9
		35.8333	0	13.5	0		13.3	1	12.6	1		6.1	1	13.5	1		32.6137	0	5.81918	1		110.467	0	102.667	0		10.4	0	211.2	0		54.0493	0	13.348	1		74.8667	1	19.5667	1		33.2	1	11.4	1		20.5	1	9.5
		31.3667	1	12.9667	1		23	1	15.5	1		35.8	0	25.6	0		1.34794	1	9.07397	1		45.8667	0	55.9333	0		39.8	0	20.7	0		16.3726	1	22.0274	1		13.5333	1	15	1		30.4	1	4.7	1		16.6	1	30.4
		30.5333	0	9.46667	1		7.3	1	10.3	1		9.8	0	6.7	0		10.126	1	16.4712	1		25.9	1	9.76667	1		21	0	16.4	0		20.9753	0	3.18904	1		14.3	1	3.46667	1		10.8	1	20.9	1		15.5	1	7.9
		27.9333	1	8.26667	1		15.1	1	10.9	1		6.2	1	0.2	1		0.690411	1	8.64658	1		2.53333	1	25	0		17.9	0	18	0		52.7343	0	2.07123	1		8.73333	1	81.5333	1		7.4	1	10.4	1		9.5	1	14
		22.2	0	8.1	1		7.4	1	2.8	1		3.2	1	4.6	1		23.9671	0	10.126	1		21.4333	1	1.46667	1		33.9	0	11.6	1		26.0712	1	10.6192	1		20.8	1	20.2	1		20.5	1	9.5	1		20.1	1	11.4
		21.3	0	7.6	0		19.3	1	0.6	1		7.3	1	4.1	1		3.3863	1	7.2	1		4.36667	1	19.5	1		2	0	39.5	0		26.4	1	5.81918	1		17.7333	1	16	1		20.1	1	9.1	1		17.4	1	6.6
		19.2	0	7.2	1		22.2	1	8.4	1		41	0	4.9	1		44.5151	0	17.063	1		70.8667	0	35.2333	1		3.7	0	0.8	1		25.9397	1	9.07397	1		84.5	0	63.8333	1		1.9	1	8.9	1		12.7	1	14.1
		18.4333	0	6.7	1		23	1	2.9	1		2.1	1	13	0		7.95616	1	7.00274	1		6.13333	0	11.5	0		30.9	0	14.9	1		18.3781	1	16.4712	1		0.2	1	21.9	1		8.7	1	7.9	1		8.7	1	11.1
		16.0333	1	6.56667	0		12.7	1	7.9	1		36.1	0	2.8	1		12.0986	1	5.16164	1		8.83333	1	69.1	1		49	1	19.6	0		32.6137	0	8.64658	1		6.9	1	37.3667	1		17.4	1	21.7	1		1.9	1	13.5
		15.0333	0	5.2	1		79.4	0	1.4	1		33.9	0	7.8	1		9.23836	1	13.4137	1		13.0667	1	2.5	1		68.3	0	33.2	1		1.34794	1	36.1644	0		22.1667	1	5.1	1		16.6	1	7.1	1		15.7	1	3.2
		14.4	1	4.56667	1		75.7	1	5.8	1		12.8	1	13	0							83.2333	0	5.23333	1		133.7	1	26.3	0		5.62192	0	10.126	1		213.833	0	53.0333	1		10.2	1	6.6	1		13.9	1	7.1
		13.2333	1	3.96667	1		0.4	1	9.5	1		23.8	0	7.4	1							8.43333	1	28	1		94	0	26.2	0		25.9726	1	55.0356	0		83.5	0	37.3667	1		15.7	1	9.5	1		13.7	1	5.1
		12.5	0	3.36667	0		7	1	6.6	1		9.6	1	5	1							19.5333	1	6.83333	1		49.9	0	5	0		10.126	1	7.2	1		133.867	0	68.3	1		15.5	1	5.1	1		4.3	1	14.2
		12.5	0	2.56667	1		15.1	0	5.8	1		11.7	1	7.8	1							6.13333	1	17.3333	1		25	0	23.9	1		0.690411	1	19.2329	0		112.167	0	8.5	1		3.2	1	4.7	1		2.4	1	4.7
		11.9	1	5.46667	0		38.5	1	62	1		8.7	1	3	1							8.2	1	7.3	1		4.7	0	4.6	0		37.3808	0	7.59452	0		146.9	0	55.2	1		20.1	1	4.3	1		41.3	1	6.6
		9.96667	0	4.53333	1		7	1	12.7	1		6.1	1	1.4	1							89.7333	0	21.3333	1		14.4	0	31.5	0		23.9671	0	59.3096	0		19.3333	1	7.93333	1		14.1	1	14.2	1		37.5	1	3.3
		9.7	0	4	0		21	1	1.3	1		13.7	1	3.1	1							19.4333	1	6.5	1		182.3	0	49.3	0		3.3863	1	17.063	1		149	1	29.6333	1		14	1	6.6	1		10.8	1	7.9
		9.03333	1	3.3	1		3.2	1	21.7	1		3.7	1	1.8	1							19.9333	1	34.0667	0		19.2	0	41.1	1		44.5151	0	7.06849	1		23.7333	1	13.1667	1		13.9	1	3.3	1		1.9	1	10.2
		8.73333	0	3.1	0		7.1	1	13.7	1		30.5	0	1.7	1							67.6333	0	24.1	1		29.9	0	11.8	1		14.4329	0	7.00274	1		38.4333	0	10.9667	1		13.7	1	11.1	1		13.4	1	20.9
		8.6	0	3	0		16.1	1	11.8	1		9.2	1	9.9	1							51.7667	0	54.6	0		17.7	1	29.2	0		7.95616	1	5.16164	1		133.2	0	59.3333	1		13.5	1	3.4	1		5.6	1	4.7
		8.13333	1	2.6	1		13	1	18.4	1		19.3	1	16.6	1							6.1	1	13.5	1		11.1	0	21.3	1		26.137	0	13.4137	1		7.26667	1	9	1		13.4	1	1.9	1		9.1	1	3.4
		7.9	1	5.4	1		0.5	1	14.5	1		1.8	1	31.6	0							5.53333	1	26.0667	1		18.6	0	11.8	1							27.1667	1	18	1		12.7	1	1.5	1		21.7	1	1.5
		7.8	0	5.3	0		37.2	0	8.5	1		5.5	1	2.3	1							14.0667	1	13.8333	1		57.6	0	15.4	1							10.5667	1	17	1
		7.6	0	5.2	1		27.6	1	4.2	1		13.8	1	18.7	1							25.9667	1	11.0667	1		23.7	0	0.1	0							9.66667	1	36.5667	0
		6.3	1	4.46667	1		8.9	1	8.8	1		10.7	1	3.2	1							28.0667	1	17.6667	1		28.1	0	7.4	1							73.6333	0	5.06667	1
		5.8	0	3.93333	0		8.8	1	0.7	1				9.4	1							16	0	19.8667	1		78.2	1	14	0							15.7667	1	7	1
		5.76667	0	3.73333	1		9.6	1	31.4	1												75.5333	0	2.9	1		40.6	0	30.2	0							22.9667	1	21.2	1
		5.1	1	2.4	0		3.6	1	23	1												8.96667	1	45.1667	1		23.6	0	7.9	1							6	1	28.8	1
		4.96667	0	2.2	1		10.6	1	10.1	1												50.3333	0	80.9	0		13.6	0	7.6	1							4.1	1	30.0333	1
		4.63333	1	2.13333	0		4.2	1	7.2	1												88.8	0	18.3667	1		6.7	0	46.7	0							20.0667	1	4.4	1
		4.3	0	2.1	1		4.4	1	35.2	1												60.8667	0	23.2	1		23.5	0	5.8	1							9	1	13	1
		4.2	1	1.43333	0		13.9	1	11	1												92.3333	0	4.43333	1		19.9	0	30.1	0							34.1333	1	22.3	1
		3.6	0	3.5	0		5.6	1	6	1												65.9	1	35.9667	1		10	0	6	0							53.0333	1	49.1667	1
		3.6	1	2.8	0		14.5	1	3.5	1												4.9	1	31.2667	1		87.1	0	6.5	1							119	0	19.6	1
		2.3	0	2.63333	0		41.5	1	4.1	1												74.1667	0	36.3333	0		5.9	0	2.5	1							88.0333	0	38.6667	0
		5.6	1	2.5	1		3	1	5.4	1												10.1667	1	69.2	0		5.3	1	9.2	1							28.1	1	30.8	1
		5.5	1	2.13333	0		3.4	1	7.6	1												35.2667	1	157.5	0		36.6	0	18.7	0							15.4333	1	56.6	1
		3.5	0	1.63333	1		4.8	1	14.6	1												91.4	0	26.2667	1		6.7	0	28.4	0							47.2	1	16	1
		2.6	1	6.5	0		12.6	1	7.3	1												73.6333	0	14.6	1		23.8	0	75.2	0							88.7	1	14.4	1
		5.5	0	5.2	1		16.8	1	4	1												7.46667	1	30.4	0		39.2	0	13.8	0							13.3667	1	111.867	1
		4.4	1	4.1	0		8.3	1	39.4	1												8.43333	1	7.73333	1		23.2	0	17.6	1							16.9667	1	8.53333	1
		4.3	1	3.23333	1		1.9	1	2.5	1												78.7667	0	39.2667	1		28.1	0	15.9	1							116.5	0	15.7667	1
		3.8	1	2.5	0		18.6	1	6.6	1												74.3	0	107.167	0		0	0	0.1	0							36.5667	0	5	1
		2.6	1	1.73333	1		39.8	1	1.8	1												9.56667	1	64.3	0		9.6	0	10.5	0							48.2667	1	22.5667	1
		2.5	0	1.2	0		7.4	1	13.4	1												107.9	0	6.83333	1		14.4	0	64.6	0							3.33333	1	17	1
							10.6	1	6.7	1												58.2333	0	17.1333	1		75.2	1	2.5	0							15.2667	1	45.3	1
							2.2	1	8	1												5.56667	1	35.1333	1		18.5	0	4.1	1							17.1667	1	13.4	1
							7.7	1	2.5	1												49.1333	0	64.3333	0		93.2	1	154.4	1							57.7	1	48.4667	0
							15.2	1	18	1												68.8	0	86.2	0		14.5	0	1.6	0							44.5667	1	10.1333	1
							39.7	1	27.6	1												34.1667	1	34.0667	1		15	0	47.6	1							8	1	36.5	1
							3.8	1	3.6	1												73.9	0	72.6667	0		19.7	0	10.9	1							10.3333	1	1	1
							4.9	1	13.7	1												12.6	1	5.6	1		19.9	1	2.4	0							89.4	0	40.6333	0
							34.7	1	0.2	1												103.567	1	89.5	0		46.1	1	22.4	1							29.5	1	8.83333	1
							1	1	7.8	1												45.7667	1	29.7333	0		84.3	0	73	0							10.6667	1	66.4333	1
							3.5	1	4.6	1												66.7667	0	7.43333	1		17.8	0	31.3	0							6	1	11.1	1
							66.7	0	3.6	1												40.1667	0	89.8667	1		13.7	0	17.5	0							3.2	1	19.9333	1
							2.2	1	4.1	1												102.2	0	89	0		16.7	0	26.1	0							98.3667	0	4.93333	1
							12.2	1	3.4	1												105.8	0	18.0667	1		47	0	11.5	1							2.46667	1	7.9	1
							8.5	1	6.4	1												6.8	1	8.7	1		18.6	0	6.4	0							40.3	1	18.6667	1
							10.7	1	3.1	1												99.4	1	49.7667	0		65.8	1	5.1	1							5	1	27.5667	1
							31.9	1	7.1	1												32.1333	0	16.9333	1		44.1	0	0.2	0							110.5	0	17.3333	0
							19	1	4.2	1												95.4667	0	4.3	1		42	0	37.5	0							24.5	1	12.3	1
							19.1	1	0.6	1												87.6667	1	4.63333	1		25.8	0	29.9	0							0.233333	1	31.7	1
							81.2	0	5.8	1												46.8667	0	13.7333	0		15.1	0	43.2	0							5.46667	1	15.8333	1
							27.1	1	66.7	0												86.4	0	66.2	0		25.9	1	2.3	0							46.7	1	13	1
							117.5	1	11.8	1												70.6	0	9.66667	1		13.7	0	10.4	1							29.5	1	8.36667	1
							9.8	1	15.6	1												31.2667	0	15.6667	1		8	0	14.2	1							0.3	1	9	1
							0.2	0	26.6	1												11.5667	1	19.7333	1		20.8	0	51.9	1							4	1	17.9667	1
							7.8	1	33.5	1												16.9	1	80.7667	0		10.3	0	24.2	0							18.3	1	15.8	1
							7.7	1	6.7	1												2.86667	1	26	0		0.1	0	134.3	1							6	1	57.8667	1
							150.7	0	9.1	1												36.7667	1	23.4	1		51.5	0	7.4	1							8.06667	1	23.2667	1
							29.5	1	39.8	1												80.6667	0	12.1	1		40	0	1.2	1							10.7	1	8.16667	1
							12.4	1	4.2	1												77.0333	0	7.36667	1		2	0	59	0							23.7333	1	13	1
							5.6	1														11.6333	1	10.2667	1		16.2	0	172.8	0							35.9	1	28.4	1
																						93.9667	0	28.5	1		13.8	1	80	1							5.4	1	2.7	1
																						9.76667	1	5.8	1		122.5	0	24.4	0							15.6667	1	2.36667	1
																						81.0667	0	78.4	1		30.7	0	14.5	1							9.93333	1	9.36667	1
																						40.3	0	23.6667	1		0.1	0	21.4	0							131.533	0	251.733	0
																						53.4333	0	27.5	1		107	0	8	0							59	1	15.2333	1
																						85.5	0	18	1		13.2	0	1.9	0							75.2333	0	62.3	0
																						5.33333	1	27.4667	1		31.4	1	20	0							78.8333	1	50.8333	1
																						17.2333	1	101.867	0		27.8	0	12.6	0							38.8667	0	19.9667	1
																						28.8667	1	1.36667	1		16.8	1	13.6	0							42.8	1	28.3333	1
																						30.9667	1	9.46667	1		145.1	1	6.6	0							41.9	1	66.8	1
																						24.8333	1	10.7333	1		20	0	3.1	0							25.2	1	2	1
																						84.3333	0	71.8667	1		13.6	0	85.5	0							20.8	1	7.3	1
																						82.1667	1	10.9667	1		11.5	1	22.3	0							43.0667	1	17.9	1
																						94.4	0	14.2	0		24.9	1	7.9	1							76.7667	1	19.1	1
																						64.5333	0	95.3667	0		8.2	0	17.9	1							18.1667	1	67.6	0
																						56.4667	0	3	1		7.6	0	10.6	0							42.6	1	7.5	1
																						50.8667	0	13.3667	1		2.5	0	18.5	0							63.5	0	51.6667	1
																						88.8	0	26	1		28.5	0	75.2	0							5.6	1	6	1
																						56.2	1	17.1667	1		46	0	0.1	0							32.0333	0	4.83333	1
																						34.9667	1	36.6333	0		42.5	0	4.4	0							9	1	189.833	0
																						3.43333	1	30.8	0		13.3	0	10.4	1							20	1	64.6333	1
																						54.2	0	13.4	1		19	1	75	1							5.16667	1	5.43333	1
																						12.9	1	131.967	0		8.4	0	18.9	1							95.2	0	25.9333	1
																						48.5	1	8.93333	1		40.1	0	2.7	1							20.1	1	19.6	1
																						69.6	0	10.1333	1		18.1	0	14.7	1							96.3333	0	12.6333	1
																						73.8333	0	11.5	1		39.5	0	1.2	0							53.0333	1	5.76667	1
																						51.0333	0	16.5	1		43.4	0	0.1	0							86.4667	0	8	1
																						34.9667	1	25.5333	1		6.2	0	95.9	0							45.3	1	20.6	1
																						85.2667	0	12.6	1		0.6	0	8	0							13.3	1	13.8333	1
																						56.6	0	104.367	0		26.5	0	18.8	0							61.7	1	132	0
																						30.4667	1	26.1333	1		99.1	0	28.3	0							26.2333	1	13.7	1
																						66.4667	0	109.967	1		23.8	0	52.2	0							12.3333	1	1.23333	1
																						69.8	0	9.8	1		8.8	1	14.7	1							7	1	15.7667	1
																						94.4	1	9.7	1		50.6	0	30.6	0							42.5333	1	5.93333	1
																						3.66667	1	62.7333	1		43	0	0.1	0							73.3667	1	10	1
																						4.86667	1	53.1333	0		0.2	0	16.9	0							3.66667	1	11.8333	1
																						83.2333	0	90.4333	0		52.1	1	13	1							88.2667	1	2.23333	1
																						4.63333	1	5.4	1		16	0	91.1	0							42.4333	0	20.7	1
																						28.6667	1	77	0		31.6	1	5.8	1							18.5	1	46.3333	1
																						51.1333	1	5.8	1		36.8	1	3.2	1							6	1	10.6	1
																						43.4	0	17.0333	1		40.8	1	3.6	1							9.13333	1	8	1
																						96.8667	0	5.36667	1		16.2	1	14.9	1							115.7	1	62.4	1
																						47.2333	0	55.6333	1		29.9	0	0.1	0							10.4333	1	12	1
																						0.9	1	10.4	1		14.3	0	57.9	1							36.5333	1	17	1
																						67.7667	0	10.2667	1		17.2	0	14.2	0							38.8	0	12	1
																						53.0667	0	30.7333	1		36.7	0	39.8	1							67.7667	0	0.266667	1
																						31	0	6.36667	1		38.3	0	26.8	1							6.93333	1	19	1
																						40.5667	1	11.5	1		7.5	1	16.8	0							12.5333	1	0.333333	1
																						50.2333	1	84.2333	1		37.7	0	21.3	1							15	1	8	1
																						36.3667	0	24.1	1		36.8	1	31.6	0							85.2333	1	94.5333	1
																						90.0667	1	15.8667	1		41.3	0	15.9	1							11.9667	1	14.6333	1
																						65.0667	0	88.8333	0		28.1	0	46.1	0							59.4	1	53.0333	1
																						4.23333	1	23.3667	0		19.3	0	1.1	1							5.33333	1	16	1
																						11.1	0	83.6	0		117.4	1	30.2	1							21.0333	1	57.0667	1
																						39.8	1	8.4	1		95.6	1	16.1	0							66.7	1	123.1	0
																						93.2333	0	52.4667	1		5.5	0	3.9	1							47.2	1	63.3	1
																						95.3667	0	101.4	0		20.7	0	2.2	1							5	1	13.1667	1
																						56.5333	0	51.8667	0		25.4	0	0.2	1							14.6	1	15	1
																						44.4667	0	9.5	1		13	0	3.6	1							70.9	0	27.5333	1
																						10.6	0	45.9333	1		0.8	0	7	1							34.1	1	15	1
																						12.3	1	64.1333	1		16.6	1	156.2	0							19.5667	1	21.8667	1
																						54.2	0	26.8667	1		24.3	0	62.2	1							18.0333	1	14.1333	1
																						108.367	0	7.73333	1		27.8	0	20.8	0							105.333	0	75.2667	0
																						84.3333	0	2.43333	1		20.7	0	13.3	1							46.4333	1	48.2667	1
																						9.03333	1	14	1		0.5	0	3.7	1							6.1	1	8.96667	1
																						92.6667	0	41.9333	1		45.8	0	0.2	0							46.8333	1	2	1
																						90.9333	0	8.93333	1		33.7	0	21.6	0							36.8333	0	73.3667	1
																						7.03333	1	20.8	1		24.8	0	2.1	1							2	1	5.53333	1
																						50.4	0	53.2	0		26.4	1	22.6	0							12.7	1	6	1
																						20.7667	1	15.0333	1		135.2	0	5.5	0							137.7	0	5	1
																						48.2667	0	49.6	0		30.4	0	7.3	0							7.5	1	6	1
																						2.96667	1	49.4333	0		27.4	0	17.6	1							7.7	1	25.8333	1
																						11.2667	1	22.8	1		15.3	0	17.3	0							2	1	12.5333	1
																						13.8	1	7.5	1		10.4	0	27.2	1							5	1	16.8	1
																						27.8667	1	33.5	1		22.1	0	12.6	1							127.133	0	10.7	1
																						29.4667	0	42.3	1		14.9	0	23.3	1							13.3	1	17.5333	1
																						87.5333	0	68.9333	0		46.9	0	1	1							14.1667	1	30.8	1
																						51.6333	1	8.9	1		11.3	0	35.1	0							4	1	32.1667	1
																						34.1	0	15.7	1		19.5	1	0.8	1							6.4	1	0.5	1
																						66	0	6.16667	1		10.7	0	26	0							8.3	1	10	1
																						7.36667	1	5.9	1		31.7	0	105.2	1							229.1	1	23.0667	1
																						106.7	0	26.8	0		17.2	0	2.1	0							3.2	1	120.467	0
																						109.267	0	8.3	1		31.8	0	54.2	0							7.76667	1	22.7333	1
																						68.9	1	31.7	1		18.9	0	19.2	1							55.2	1	8.7	1
																						27.6	0	18.0333	1		123.7	0	18	1							22.7667	1	12	1
																						12.6667	1	4.46667	1		5.1	0	11.2	0									28.5333	1
																						49.4667	0	24.3667	1		32.6	0	0.9	1
																						6.93333	1	9.96667	1		0.1	0	33.3	0
																						12	0	28	1		40.3	0	78.3	0
																						1.46667	1	43.8	1		11.1	0	0.1	0
																						20.8667	1	9.1	1		0	0	12.5	1
																						113.733	0	71.5333	0		42.5	0	10.8	0
																						22.7333	1	22.6333	0		34.2	0	19	1
																						22.3	1	5.76667	1		56.6	0	8.6	0
																						48.0667	0	11.3	0		44	1	5.8	1
																						70.6	1	76.8	1		95.9	0	42.8	0
																						72	0	38.6	1		14.5	0	22.8	0
																						2.8	1	14.0667	1		16.2	1	72.9	0
																						94.1667	0	11.4333	1		50.9	1	5.8	1
																						18.3333	1	91.4	0		17.9	0	15.2	0
																						80.7333	0	36	1		6	0	10.5	0
																						67.8	0	27.1	1		9.4	0	25.5	1
																						51.9333	0	23.8333	1		17.5	1	18.1	1
																						99.9	0	9.93333	1		13.4	0	44.5	0
																						57.1333	1	43.0333	0		18.6	0	14.6	0
																						13.5333	1	33.4667	1		24.4	1	2.4	0
																						6.1	0	29.4667	0		67.5	1	38.9	1
																						15.3	1	9.9	1		32.6	0	3.8	1
																						18.9667	1	10.2667	1		16.5	0	7.2	0
																						97.6333	0	1.96667	1		50.5	1	35.4	0
																						12.2333	1	15.3	1		14.1	0	5.3	0
																						60.5667	0	2.23333	1		6.7	1	19.9	0
																						5.2	1	167.6	0		54.8	1	18	1
																						32.0333	0	76.7	0		15	1	8.8	0
																						18.9	0	12.9	1		16.3	0	33.6	0
																						13.6	1	3.46667	1		8.1	1	6.2	0
																						65.8667	0	79.9333	0		21.3	1	22.2	1
																						8.3	1	8.23333	1		12.2	0	36.7	0
																						88.5	0	22.5333	0		30.1	0	10.6	1
																						1.7	1	22.9667	1		15.4	0	35.4	0
																						9.96667	1	13.7667	0		4	0	4.5	1
																						15.7667	1	2.43333	1		14.8	0	15.1	1
																						21.9333	0	50.4	0		18.7	0	14.9	0
																						41.2667	0	41.2333	0		30.7	1	48.7	1
																						12.1667	1	93.4667	0		0.2	0	20	0
																						71.8	0	16.7333	1		94.3	0	20.8	1
																						64.0667	0	8	1		90.8	0	8.8	1
																						82.0667	0	24.2	0		34.9	1	0	0
																						11	1	6.33333	1		32.4	1	169.8	1
																						8.73333	1	13.2667	1		37	0	9	0
																						77.3	0	13.7	1		42	0	24.2	1
																						4.96667	1	39.9333	0		63.9	0	95.1	0
																						11.4333	1	52.8667	0		15.3	1	13.1	1
																						12.2	1	91.3667	0		15.5	0	0.1	0
																						24.1	1	127.233	0		63.5	1	19.7	1
																						76.4	1	19.9667	1		21	1	17.5	0
																						7.86667	1	51.9667	0		12.2	1	9.2	0
																						51.9333	0	33.5	1		12.1	0	16.2	0
																						122.633	1	8.33333	0		13.6	1	25.6	0
																						8.23333	1	5.36667	1		139	1	6.4	1
																						97.4333	0	100.167	1		44	0	6.2	0
																						32.1333	0	4.73333	1		12.4	1	1.6	0
																						85.2333	0	34.0667	1		10.9	0	88.1	1
																						7.93333	1	37.8	1		14.9	0	10.4	1
																						56.4667	0	77.0667	0		30.1	0	20.3	1
																						28.5	1	64.6	0		20.5	0	10.6	0
																						7.26667	1	3.66667	1		0.2	0	17.2	0
																						18.4667	1	54.8	0		88.8	0	69.3	0
																						30.8667	0	37.4	1		82	0	26.9	1
																						7.4	1	62.2667	1		20	1	73.5	1
																						72.2667	0	3.93333	1		16.5	0	7.6	0
																						15.6	1	11.8667	1		15.8	0	3.5	0
																						19.3333	1	35.6333	0		41.1	0	51.1	0
																						64.1333	0	37.7667	1		2.4	0	65.4	0
																						9.33333	1	13.4667	1		27.4	0	24.2	1
																						22.6333	1	72.4	1		16.1	1	0.2	0
																						16.8667	1	119.767	0		12.4	0	17.5	1
																						11.4667	1	8.13333	1		46.4	0	31.1	0
																						19.4333	1	90.6333	0		18.6	0	10.3	1
																						58.8333	1	94.6333	0		47.9	1	17.6	1
																						32.4667	0	4.06667	1		17.5	0	15.3	0
																						53.7	1	55.0333	0		18.4	1	23.2	0
																						26.6667	1	33.9667	0		18.4	1	69.9	1
																						87.4333	0	5.86667	1		45.6	0	5	0
																						39.6	1	40.1	0		47.9	0	4.6	0
																						102.733	0	67.7333	1		75.2	0	14.5	0
																						17.4	0	15.2333	1		43.9	1	20.6	0
																						24.2333	1	35.6	1		19.2	0	4.8	0
																						34.1	0	19.0333	0		33.7	1	2.8	0
																						25	1	26	1		14.3	1	30.7	0
																						25.9	0	2.36667	1		15.8	1	40.1	1
																						76.9	0	23.9333	1		2.9	1	4.7	1
																						13.3	1	72	0		7.7	1	34.9	1
																						84.9667	1	10.6333	0		98.2	1	56.1	0
																						56	1	90.6667	0		98.6	0	19.1	0
																						66.1	0	38.9333	0		31.2	0	4.1	0
																						59.7667	1	12.5667	1		13.8	1	47.8	0
																						20.1	1	5.7	1		15	0	17.4	0
																						106.467	0	99.7	0		114.1	1	60.3	0
																						55.2333	1	2.96667	1		23.5	0	13.3	1
																						75.5667	0	13.7	1		17.5	0	11.4	1
																						41.4667	1	106	0		32.6	0	62	1
																						100.133	0	138.233	0		5.7	0	4.5	1
																						13.5667	1	147	0		7.6	0	15.7	0
																						28.7667	1	8.76667	1		2.7	0	2.4	0
																						3.23333	1	85.0667	1		0.2	1	0.2	1
																						66.5333	0	89.9667	0		29.1	1	2.7	1
																						9.7	1	140.333	0		61.4	0	44.7	0
																						29.7667	1	2.23333	1		12.2	0	24.2	0
																						64.1	0	62.7667	0		17.9	0	6.7	0
																						49.4	0	81.2667	0		27.2	0	5.6	0
																						52.7	1	87.7667	1		0.2	0	5.2	1
																						49.3	0	52.7333	0		20.1	0	13.4	0
																						68.2667	1	17.9	0		46.9	1	6.5	0
																						13.1333	1	48.4667	0		3	0	31.3	0
																						19.8667	1	65.1	0		8.9	1	39.1	0
																						2.56667	1	93.4667	0		16	0	16.6	1
																						117.133	0	18.7667	1		17	0	7.6	1
																						41.5667	0	8.33333	1		12.8	1	3.5	1
																						64.4333	1	8.63333	1		9.9	0	29	1
																						11.5333	1	53.6	0		6.8	0	9.9	1
																						5.63333	1	23.4333	0		9.4	0	0.7	1
																						15.6333	1	39.3	0		16	0	14.4	1
																						66.4667	0	23.4	0		9.7	0	3.8	0
																						10.3333	1	45.3667	1		9	0	122.7	0
																						12.6	1	33.6	0		11.2	1	35.5	0
																						40.5667	0	3.6	1		36.8	0	12.7	1
																						83.7	1	22.3333	1		0.4	0	2.2	0
																						8.36667	1	50.9333	1		15.3	0	5.4	1
																						3	1	15.8667	1		15.2	0	12.6	1
																						66.5333	0	8.86667	1		0.2	0	5.3	0
																						7.53333	1	106.033	0		3.2	1	37.4	0
																						42.7667	1	10.5667	1		14.8	0	48.3	0
																						99.8667	0	9.9	1		2.5	0	20.1	0
																						108.367	0	101.633	0		18.8	0	41.5	1
																						11.0667	1	70.6	0		25.5	1	0.8	0
																						44.3667	0	30.7667	1		59.4	0	13.5	0
																						48.0667	0	61.8	0		14	1	11.7	1
																						56.4333	1	14.4	1		34	1	12.9	1
																						8.2	1	25.6	1		40.4	0	8	1
																						16.7667	1	10.0667	1		16.2	0	37.1	0
																						19.0667	1	18	1		31.4	0	17.9	1
																						16.4667	1	31.6	1		0.3	0	11.3	1
																						52.9333	1	10.7	1		3.2	1	7.2	0
																						24.6667	1	34.3667	0		34.8	0	3.1	1
																						4.86667	1	5.2	1		7.9	1	6.9	0
																						18.8	1	27.8	1		31.4	0	3.2	1
																						30.5667	1	68.3333	0		25.4	1	20.2	0
																						14.6667	1	153.533	0		38.6	0	37.9	1
																						41.7333	1	37.0667	0		27.5	0	31.7	0
																						5.73333	1	56.9333	0		10.8	1	39.9	0
																						18.2	1	44.7333	0		40.2	0	7	0
																						37.2	1	44.0667	0		0.1	0	20.4	0
																						44.4333	1	87.5333	0		6	0	1.8	0
																						4.23333	1	4.6	1		27	1	2.5	1
																						9.6	1	48.3667	0		25.2	1	14.6	1
																						83.4	0	10.1667	1		2.7	1	25.4	1
																						33.1667	1	26.7	0		63	1	1.3	0
																						87.7667	0	34.5667	1		21.4	0	44.4	1
																						3.56667	1	53.5333	1		4.9	1	0.5	0
																						106.267	0	12.1333	1		15	1	1.2	1
																						21.7333	0	131.433	0		50.1	1	0.1	0
																						23.6667	1	28.0667	1		0.1	0	36.1	0
																						11.5333	1	23.1333	1		25.9	0	8.3	1
																						49.9	0	27.9333	1		11	1	18.6	0
																						33.6333	0	83.5	0		15	0	29.6	0
																						4.33333	1	10.9333	1		5.1	1	6.4	0
																						12.2	1	11.4	1		21.5	0	49.1	0
																						35.1333	1	6.4	1		4.4	1	146.1	1
																						6.76667	1	88.5	0		40.5	1	13.7	0
																								122.133	0		18.8	0	28.3	0
																											130.8	1	85	0
																											23.7	1	22.5	0
																											32.5	1	33	0
																											4.9	1	23.2	0
[truncated: 11 more columns]

## Sheet: Supplementary Fig. 2
		b						c
			Mesna (uM)	Methy-Mesna (uM)					CTRL	TMZ	TMZ+Mesna		CTRL	WR-1065	TMZ+WR-1065
			12.5	12.3076	12.3498	12.4552			0.2062	0.746	0.2688		0.361	0.6469	0.3693
			25	24.6153	24.6995	24.9105			0.1998	0.802	0.2512		0.2816	0.7107	0.314
			50	49.2306	49.399	49.821			0.2516	0.613	0.3108		0.2239	0.6963	0.2808
			100	98.6513	97.6825	97.9376			0.2682	0.6335	0.3269		0.2581	0.6837	0.2428
			200	98.9293	99.0625	99.1706			0.231	0.6936	0.338		0.2361	0.7391	0.2138
			400	99.1695	99.2009	99.4521			0.2553	0.7114	0.2794		0.2071	0.6923	0.3771
			800	99.1007	99.1321	99.3838
			WR-1065 (uM)	Methy-WR-1065 (uM)
			12.5	11.2487	11.765	11.8655
			25	23.4497	24.03	23.731
			50	48.8995	48.06	47.462
			100	96.9801	92.0573	98.3002
			200	97.245	95.3719	96.4749
			400	97.4738	97.5037	98.743
			800	98.4083	98.4382	97.678

## Sheet: Supplementary Fig. 3
			a, b
				U87	15N-AICA						15N-AICAR
				ctrl	0.98588	0.95284	0.86629	1.0622	0.61875	0.943312	0.30546	0.27312	0.29441	0.30909	0.24545	0.27045
				siAPRT	0.80306	0.99668	0.9008	0.82985	1.01937	0.95624	0.3347	0.29404	0.29467	0.308182	0.2908	0.30965
				siOPRT	0.80306	0.95668	1.10086	0.95298	1.09375	0.85625	0.2737	0.29443	0.31478	0.28182	0.30909	0.29591
				siUPRT	0.80306	0.95668	1.10086	0.86526	0.9375	0.85625	0.2637	0.29443	0.31478	0.28182	0.30916	0.29591
				siQPRT	0.80306	0.95668	1.10086	0.82985	0.9375	1.05625	0.2947	0.28443	0.34782	0.29182	0.299091	0.31906
				MES28	15N-AICA						15N-AICAR
				ctrl	0.31098	0.35986	0.37905	0.35593	0.34746	0.40322	0.17172	0.21261	0.17701	0.201186	0.19835	0.19831
				siAPRT	0.32871	0.40759	0.35847	0.305085	0.34234	0.38254	0.1932	0.2101	0.18033	0.209707	0.19048	0.19017
				siOPRT	0.31894	0.30613	0.40661	0.40678	0.35254	0.408644	0.2135	0.18214	0.18233	0.20301	0.19271	0.16118
				siUPRT	0.344654	0.342061	0.378475	0.371348	0.368554	0.407787	0.203024	0.16067	0.19491	0.19488	0.17034	0.18046
				siQPRT	0.31613	0.38176	0.40474	0.35255	0.408309	0.3983	0.17813	0.18154	0.19932	0.19437	0.17237	0.18966
			e	HPRT1
				WT	53.5503	50.9656	57.0881	55.6147	54.8338	55.421
				K166A	4.2285	5.0932	3.8105	4.5494	4.4797	4.0997
				D138N	5.1196	7.0339	5.2013	7.5081	6.4159	5.7867
			f	Hx (uM)	IMP (nmol/min)				Gua (uM)	GMP (nmol/min)
				0.5	0.462554	0.612885	0.32259		0.5	0.322855	0.402261	0.59624
				1	4.49167	4.3	3.59167		1	2.5632	2.9336	3.155
				2	5.64167	5.54167	6.00833		2	4.53326	4.8932	5.32105
				4	6.20833	6.85833	7.3		4	6.63305	5.9854	6.003
				8	8.06667	7.21667	7.70833		8	7.4556	8.1449	8.3703
				16	7.56667	8.18333	7.875		16	8.6036	7.82055	8.48201
				32	7.96667	8.51667	7.71667		32	8.10399	8.2277	8.8996
			g	U87								MES28
				TMZ	AICA							TMZ	AICA
				0	0	0	0	0	0	0		0	0	0	0	0	0	0
				25	3.2356	4.0662	3.0744	3.07556	5.1062	4.5544		25	2.8992	3.0412	3.2059	3.0416	3.1576	3.97682
				50	14.2621	15.0366	14.3285	13.0821	17.566	13.0285		50	12.1142	10.6889	10.0745	16.116	14.6102	9.9751
				75	29.0748	32.0069	32.8257	32.348	27.9869	31.7657		75	30.5993	28.0374	29.0114	23.6614	31.4052	29.4257
				100	39.6889	39.0748	41.5821	40.0689	39.2348	47.7014		100	35.0396	36.1885	39.2067	37.7841	34.0323	36.7927
			c						h

[truncated: 9 more sheets: Supplementary Fig. 4, Supplementary Fig. 5, Supplementary Fig. 6, Supplementary Fig. 7, Supplementary Fig. 8, Supplementary Fig. 9, Supplementary Fig.10, Supplementary Fig. 11, Supplementary Fig. 12]
